# Supplementary material for: In Vitro Digestibility of Minerals and B Group Vitamins from Different Brewers’ Spent Grains
Source: Nutrients. 2022 Aug 26;14(17):3512. doi: 10.3390/nu14173512 (PMC9460495; doi:10.3390/nu14173512)
Supplement: Supplementary file 1 [file nutrients-14-03512-s001.zip]

Archive with 1 entries (1 files):
- nutrients-1878454-supplementary.pdf
